# Supplementary material for: Biochar Is Not Durable for Remediation of Heavy Metal-Contaminated Soils Affected by Acid-Mine Drainage
Source: Toxics. 2022 Aug 9;10(8):462. doi: 10.3390/toxics10080462 (PMC9416525; doi:10.3390/toxics10080462)
Supplement: Supplementary file 1 [file toxics-10-00462-s001.zip]

Archive with 1 entries (1 files):
- toxics-1823308-supplementary.pdf
